# Supplementary material for: Ten new species of the spider genus Althepus Thorell, 1898 from Southeast Asia (Araneae, Ochyroceratidae)
Source: Zookeys. 2018 Jul 26;(776):27–60. doi: 10.3897/zookeys.776.24432 (PMC6072827; doi:10.3897/zookeys.776.24432)
Supplement: XML Treatment for Althepus [file zookeys.776.24432-treatment1.xml]

<!DOCTYPE tp:taxon-treatment
  PUBLIC "-//TaxonX//DTD Taxonomic Treatment Publishing DTD v0 20100105//EN" "tax-treatment-NSO.dtd">
<tp:taxon-treatment xmlns:tp="http://www.plazi.org/taxpub"><tp:treatment-meta><kwd-group><label>Taxon classification</label><kwd><named-content xmlns:xlink="http://www.w3.org/1999/xlink" content-type="kingdom">Animalia</named-content></kwd><kwd><named-content xmlns:xlink="http://www.w3.org/1999/xlink" content-type="order">Araneae</named-content></kwd><kwd><named-content xmlns:xlink="http://www.w3.org/1999/xlink" content-type="family">Ochyroceratidae</named-content></kwd></kwd-group><mixed-citation publication-type="journal"><person-group><name><surname>Li</surname><given-names>Fengyuan</given-names></name><name><surname>Liu</surname><given-names>Chang</given-names></name><name><surname>Li</surname><given-names>Shuqiang</given-names></name></person-group><article-title>Ten new species of the spider genus <italic><tp:taxon-name><tp:taxon-name-part taxon-name-part-type="genus" reg="Althepus">Althepus</tp:taxon-name-part></tp:taxon-name></italic> Thorell, 1898 from Southeast Asia (<tp:taxon-name><tp:taxon-name-part taxon-name-part-type="order">Araneae</tp:taxon-name-part></tp:taxon-name>, <tp:taxon-name><tp:taxon-name-part taxon-name-part-type="family">Ochyroceratidae</tp:taxon-name-part></tp:taxon-name>)</article-title><source>Zookeys</source><day>26</day><month>7</month><year>2018</year><volume>2018</volume><issue>776</issue><fpage>27</fpage><lpage>60</lpage><pub-id pub-id-type="doi">10.3897/zookeys.776.24432</pub-id></mixed-citation></tp:treatment-meta><tp:nomenclature><label>Genus</label><tp:taxon-name>
              <tp:taxon-name-part taxon-name-part-type="genus" reg="Althepus">Althepus</tp:taxon-name-part>
            </tp:taxon-name><tp:taxon-authority>Thorell, 1898</tp:taxon-authority><tp:nomenclature-citation-list><tp:nomenclature-citation><tp:taxon-name>
                  <tp:taxon-name-part taxon-name-part-type="genus" reg="Althepus">Althepus</tp:taxon-name-part>
                </tp:taxon-name><comment>: <xref ref-type="bibr" rid="B7">Thorell 1898</xref>: 271–378. Type species <tp:taxon-name><tp:taxon-name-part taxon-name-part-type="genus" reg="Althepus">Althepus</tp:taxon-name-part><tp:taxon-name-part taxon-name-part-type="species" reg="pictus">pictus</tp:taxon-name-part></tp:taxon-name> Thorell, 1898 (by original designation), Myanmar.</comment></tp:nomenclature-citation></tp:nomenclature-citation-list></tp:nomenclature><tp:treatment-sec sec-type="Emended diagnosis" id="SECID0ENHAC"><title>Emended diagnosis.</title><p>The genus <italic><tp:taxon-name><tp:taxon-name-part taxon-name-part-type="genus" reg="Althepus">Althepus</tp:taxon-name-part></tp:taxon-name></italic> belongs to the subfamily <tp:taxon-name><tp:taxon-name-part taxon-name-part-type="subfamily">Psilodercinae</tp:taxon-name-part></tp:taxon-name> and can be distinguished from other genera of <tp:taxon-name><tp:taxon-name-part taxon-name-part-type="subfamily">Psilodercinae</tp:taxon-name-part></tp:taxon-name> by the following combination of characters: cheliceral promargin with lamina and 1–2 teeth, retromargin with 1–2 small teeth; tarsus of male palp with lateral protrusion bearing a hook-shaped spine; <!--PageBreak-->short bulb with embolus; and female internal genitalia often with paired spermathecae (<xref ref-type="bibr" rid="B2">Deeleman-Reinhold 1995</xref>).</p></tp:treatment-sec><tp:treatment-sec sec-type="remarks" id="SECID0EGIAC"><title>Remarks.</title><p>According to our observations, we use hook-shaped spine instead the “lanceolate apophysis” used by <xref ref-type="bibr" rid="B2">Deeleman-Reinhold (1995)</xref>, and use lamina and 1–2 teeth instead the “3 teeth” used by <xref ref-type="bibr" rid="B2">Deeleman-Reinhold (1995)</xref>.</p></tp:treatment-sec><ref-list><ref id="B7"><mixed-citation xmlns:xlink="http://www.w3.org/1999/xlink" xlink:type="simple"><person-group><name name-style="western"><surname>Thorell</surname><given-names>T</given-names></name></person-group> (<year>1898</year>) <article-title>Viaggio di Leonardo Fea in Birmania e regioni vicine. LXXX. Secondo saggio sui Ragni birmani. II. Retitelariae et Orbitelariae.</article-title><source>Annali del Museo Civico di Storia Naturale di Genova</source><volume>39</volume>: <fpage>271</fpage>–<lpage>378</lpage>.</mixed-citation></ref><ref id="B2"><mixed-citation xmlns:xlink="http://www.w3.org/1999/xlink" xlink:type="simple"><person-group><name name-style="western"><surname>Deeleman-Reinhold</surname><given-names>CL</given-names></name></person-group> (<year>1995</year>) <article-title>The <tp:taxon-name><tp:taxon-name-part taxon-name-part-type="family">Ochyroceratidae</tp:taxon-name-part></tp:taxon-name> of the Indo-Pacific region (<tp:taxon-name><tp:taxon-name-part taxon-name-part-type="order">Araneae</tp:taxon-name-part></tp:taxon-name>).</article-title><source>The Raffles Bulletin of Zoology, Supplement</source><volume>2</volume>: <fpage>1</fpage>–<lpage>103</lpage>.</mixed-citation></ref></ref-list></tp:taxon-treatment>
