# Supplementary material for: Ten new species of the spider genus Althepus Thorell, 1898 from Southeast Asia (Araneae, Ochyroceratidae)
Source: Zookeys. 2018 Jul 26;(776):27–60. doi: 10.3897/zookeys.776.24432 (PMC6072827; doi:10.3897/zookeys.776.24432)
Supplement: XML Treatment for Althepus chengmenensis [file zookeys.776.24432-treatment2.xml]

<!DOCTYPE tp:taxon-treatment
  PUBLIC "-//TaxonX//DTD Taxonomic Treatment Publishing DTD v0 20100105//EN" "tax-treatment-NSO.dtd">
<tp:taxon-treatment xmlns:tp="http://www.plazi.org/taxpub"><tp:treatment-meta><kwd-group><label>Taxon classification</label><kwd><named-content xmlns:xlink="http://www.w3.org/1999/xlink" content-type="kingdom">Animalia</named-content></kwd><kwd><named-content xmlns:xlink="http://www.w3.org/1999/xlink" content-type="order">Araneae</named-content></kwd><kwd><named-content xmlns:xlink="http://www.w3.org/1999/xlink" content-type="family">Ochyroceratidae</named-content></kwd></kwd-group><mixed-citation publication-type="journal"><person-group><name><surname>Li</surname><given-names>Fengyuan</given-names></name><name><surname>Liu</surname><given-names>Chang</given-names></name><name><surname>Li</surname><given-names>Shuqiang</given-names></name></person-group><article-title>Ten new species of the spider genus <italic><tp:taxon-name><tp:taxon-name-part taxon-name-part-type="genus" reg="Althepus">Althepus</tp:taxon-name-part></tp:taxon-name></italic> Thorell, 1898 from Southeast Asia (<tp:taxon-name><tp:taxon-name-part taxon-name-part-type="order">Araneae</tp:taxon-name-part></tp:taxon-name>, <tp:taxon-name><tp:taxon-name-part taxon-name-part-type="family">Ochyroceratidae</tp:taxon-name-part></tp:taxon-name>)</article-title><source>Zookeys</source><day>26</day><month>7</month><year>2018</year><volume>2018</volume><issue>776</issue><fpage>27</fpage><lpage>60</lpage><pub-id pub-id-type="doi">10.3897/zookeys.776.24432</pub-id></mixed-citation></tp:treatment-meta><tp:nomenclature><tp:taxon-name>
              <tp:taxon-name-part taxon-name-part-type="genus" reg="Althepus">Althepus</tp:taxon-name-part>
              <tp:taxon-name-part taxon-name-part-type="species" reg="chengmenensis">chengmenensis</tp:taxon-name-part>
              <object-id xmlns:xlink="http://www.w3.org/1999/xlink" content-type="zoobank" xlink:type="simple">http://zoobank.org/67BEA3D7-D377-45D8-8D9F-3A3D582CA643</object-id>
            </tp:taxon-name><tp:taxon-authority>Li &amp; Li</tp:taxon-authority><tp:taxon-status xmlns:xlink="http://www.w3.org/1999/xlink" xlink:type="simple">sp. n.</tp:taxon-status><xref ref-type="fig" rid="F1">Figs 1</xref><xref ref-type="fig" rid="F2">, 2</xref><xref ref-type="fig" rid="F20">, 20</xref><xref ref-type="fig" rid="F21">, 21</xref></tp:nomenclature><tp:treatment-sec sec-type="Types" id="SECID0ENKAC"><title>Types.</title><p><bold>Holotype</bold>: ♂, China, Yunnan Province, Baoshan City, Longyang District, Chengmen Cave, <named-content xmlns:xlink="http://www.w3.org/1999/xlink" content-type="dwc:verbatimCoordinates" xlink:type="simple"><named-content content-type="geo-json" specific-use="{&#34;type&#34;:&#34;Point&#34;,&#34;coordinates&#34;:[98.751867,24.928183]}" id="NCID0EYKAC" xlink:type="simple">24°55.691'N, 98°45.112'E</named-content></named-content>, 2393 m a.s.l., 14.VII.2016, Y. Li and M. Xu. <bold>Paratypes</bold>: 1♂3♀, same data as holotype.</p></tp:treatment-sec><tp:treatment-sec sec-type="etymology" id="SECID0E6KAC"><title>Etymology.</title><p>The specific name refers to the type locality; adjective.</p></tp:treatment-sec><tp:treatment-sec sec-type="diagnosis" id="SECID0EELAC"><title>Diagnosis.</title><p><italic><tp:taxon-name><tp:taxon-name-part taxon-name-part-type="genus" reg="Althepus">Althepus</tp:taxon-name-part><tp:taxon-name-part taxon-name-part-type="species" reg="chengmenensis">chengmenensis</tp:taxon-name-part></tp:taxon-name></italic> Li &amp; Li, sp. n. resembles <italic><tp:taxon-name><tp:taxon-name-part taxon-name-part-type="genus" reg="Althepus">A.</tp:taxon-name-part><tp:taxon-name-part taxon-name-part-type="species" reg="xuae">xuae</tp:taxon-name-part></tp:taxon-name></italic> Li &amp; Li, sp. n. in having a sigmoid conductor in males and curved, elongate spermathecae in females. Males can be distinguished from the latter species by the pleated margin of the conductor and by the three acuminate projections on the distal end of the conductor (Figure <xref ref-type="fig" rid="F1">1B</xref>); females can be distinguished by having longer spermathecae (versus shorter in <italic><tp:taxon-name><tp:taxon-name-part taxon-name-part-type="genus" reg="Althepus">A.</tp:taxon-name-part><tp:taxon-name-part taxon-name-part-type="species" reg="xuae">xuae</tp:taxon-name-part></tp:taxon-name></italic> Li &amp; Li, sp. n.) (Figure <xref ref-type="fig" rid="F2">2A</xref>). This new species can be distinguished from all the other known species of the genus by the bent middle part of the conductor (Figure <xref ref-type="fig" rid="F1">1A</xref>) and by the elongate spermathecae of similar lengths (Figure <xref ref-type="fig" rid="F2">2A</xref>).</p><fig id="F1" position="float" orientation="portrait"><label>Figure 1.</label><caption><p><italic><tp:taxon-name><tp:taxon-name-part taxon-name-part-type="genus" reg="Althepus">Althepus</tp:taxon-name-part><tp:taxon-name-part taxon-name-part-type="species" reg="chengmenensis">chengmenensis</tp:taxon-name-part></tp:taxon-name></italic> Li &amp; Li, sp. n., male holotype. <bold>A</bold> Palp, ventral view <bold>B</bold> Palpal bulb, ventral view <bold>C</bold> Palp, prolateral view <bold>D</bold> Palp, retrolateral view. Abbreviations: CO conductor; EM embolus; CP cymbial protrusion; HS hook-shaped spine; SB serrated bristles.</p></caption><graphic xmlns:xlink="http://www.w3.org/1999/xlink" xlink:href="zookeys-776-027-g001.jpg" position="float" orientation="portrait" xlink:type="simple" id="oo_219226.jpg"/></fig></tp:treatment-sec><tp:treatment-sec sec-type="description" id="SECID0E2NAC"><title>Description.</title><p><bold>Male</bold> (holotype). Total length 3.44; carapace 1.14 length, 1.28 width; abdomen 1.95 length, 1.13 width. Carapace round, light yellow, with brown lateral margins and one wide, brown median band, the middle one wider than others (Figure <xref ref-type="fig" rid="F2">2C</xref>). Anterior margin of cephalic region distinctly elevated. Clypeus brown. Cheliceral promargin with one tooth, followed by a lamina, retromargin with two small teeth (Figure <xref ref-type="fig" rid="F20">20A</xref>), posterior surface of fang with 25 small denticles. Labium brown. Sternum yellow, with eight brown spots. Abdomen elongate, with complex patterns dorsally and ventrally. Legs brown, femur and tibia with white annulations (Figure <xref ref-type="fig" rid="F2">2C</xref>). Leg measurements: I 22.56 (5.26, 0.55, 6.15, 8.65, 1.95), II 15.48 (4.23, 0.52, 4.15, 5.10, 1.48), III missing, IV missing. Male palp (Figure <xref ref-type="fig" rid="F1">1A–D</xref>): tarsus with three slightly curved, serrated bristles at the top of cymbial protrusion (one of them was missing, Figure <xref ref-type="fig" rid="F1">1A</xref>), one curved spine and one twisted spine with the tip directed towards distally (Figure <xref ref-type="fig" rid="F1">1A</xref>); bulb yellow, ovate; embolus arising retrolatero-proximally from bulb, slightly sigmoid; conductor arising distally from bulb, sigmoid, with three acuminate projections distally (Figure <xref ref-type="fig" rid="F1">1B</xref>); embolus and conductor widely separated (distance almost equal to diameter of bulb).</p><p><bold>Female</bold> (one of the paratypes). Total length 3.25; carapace 1.06 length, 1.28 width; abdomen 1.95 length, 1.13 width. Similar to male in colour and general features (Figure <xref ref-type="fig" rid="F2">2D–E</xref>) but smaller. Internal genitalia with two spermathecae on each side (Figure <xref ref-type="fig" rid="F2">2A</xref>). Leg measurements: I missing, II 10.82 (3.00, 0.47, 2.75, 3.30, 1.30), III 10.79 (2.95, 0.45, 2.80, 3.40, 1.19), IV 11.42 (3.20, 0.47, 3.15, 3.30, 1.30).</p><fig id="F2" position="float" orientation="portrait"><label>Figure 2.</label><caption><p><italic><tp:taxon-name><tp:taxon-name-part taxon-name-part-type="genus" reg="Althepus">Althepus</tp:taxon-name-part><tp:taxon-name-part taxon-name-part-type="species" reg="chengmenensis">chengmenensis</tp:taxon-name-part></tp:taxon-name></italic> Li &amp; Li, sp. n., male holotype and female paratype. <bold>A</bold> Internal genitalia, dorsal view <bold>B</bold> Female epigastric furrow, ventral view <bold>C</bold> Male habitus, dorsal view <bold>D</bold> Female habitus, dorsal view <bold>E</bold> Female habitus, ventral view. Abbreviation: SP spermatheca.</p></caption><graphic xmlns:xlink="http://www.w3.org/1999/xlink" xlink:href="zookeys-776-027-g002.jpg" position="float" orientation="portrait" xlink:type="simple" id="oo_219227.jpg"/></fig><!--PageBreak--></tp:treatment-sec><tp:treatment-sec sec-type="variation" id="SECID0EPAAE"><title>Variation.</title><p>Males: carapace 1.14–1.38 length, 1.28–1.50 width, femur I 5.26–6.73 (the number of specimens = 2). Females: carapace 1.06–1.20 length, 1.13–1.28 width, femur I 2.88–3.91 (the number of specimens = 3).</p></tp:treatment-sec><tp:treatment-sec sec-type="distribution" id="SECID0EUAAE"><title>Distribution.</title><p>China. Known only from the type locality (Figure <xref ref-type="fig" rid="F21">21</xref>).</p></tp:treatment-sec><tp:treatment-sec sec-type="natural history" id="SECID0E5AAE"><title>Natural history.</title><p>Collected on rocks outside a cave at an altitude of 2393 m.</p></tp:treatment-sec><tp:treatment-sec><!--Section generated to contain objects referenced in tp:taxon-treatment.--><fig id="F20" position="float" orientation="portrait"><label>Figure 20.</label><caption><p>Cheliceral retromargin. <bold>A</bold><italic><tp:taxon-name><tp:taxon-name-part taxon-name-part-type="genus" reg="Althepus">Althepus</tp:taxon-name-part><tp:taxon-name-part taxon-name-part-type="species" reg="chengmenensis">chengmenensis</tp:taxon-name-part></tp:taxon-name></italic> Li &amp; Li, sp. n. <bold>B</bold><italic><tp:taxon-name><tp:taxon-name-part taxon-name-part-type="genus" reg="Althepus">A.</tp:taxon-name-part><tp:taxon-name-part taxon-name-part-type="species" reg="cheni">cheni</tp:taxon-name-part></tp:taxon-name></italic> Li &amp; Li, sp. n. <bold>C</bold><italic><tp:taxon-name><tp:taxon-name-part taxon-name-part-type="genus" reg="Althepus">A.</tp:taxon-name-part><tp:taxon-name-part taxon-name-part-type="species" reg="gouci">gouci</tp:taxon-name-part></tp:taxon-name></italic> Li &amp; Li, sp. n. <bold>D</bold><italic><tp:taxon-name><tp:taxon-name-part taxon-name-part-type="genus" reg="Althepus">A.</tp:taxon-name-part><tp:taxon-name-part taxon-name-part-type="species" reg="hongguangi">hongguangi</tp:taxon-name-part></tp:taxon-name></italic> Li &amp; Li, sp. n., <bold>E</bold><italic><tp:taxon-name><tp:taxon-name-part taxon-name-part-type="genus" reg="Althepus">A.</tp:taxon-name-part><tp:taxon-name-part taxon-name-part-type="species" reg="phousalao">phousalao</tp:taxon-name-part></tp:taxon-name></italic> Li &amp; Li, sp. n. <bold>F</bold><italic><tp:taxon-name><tp:taxon-name-part taxon-name-part-type="genus" reg="Althepus">A.</tp:taxon-name-part><tp:taxon-name-part taxon-name-part-type="species" reg="qianhuang">qianhuang</tp:taxon-name-part></tp:taxon-name></italic> Li &amp; Li, sp. n. <bold>G</bold><italic><tp:taxon-name><tp:taxon-name-part taxon-name-part-type="genus" reg="Althepus">A.</tp:taxon-name-part><tp:taxon-name-part taxon-name-part-type="species" reg="qingyuani">qingyuani</tp:taxon-name-part></tp:taxon-name></italic> Li &amp; Li, sp. n. <bold>H</bold><italic><tp:taxon-name><tp:taxon-name-part taxon-name-part-type="genus" reg="Althepus">A.</tp:taxon-name-part><tp:taxon-name-part taxon-name-part-type="species" reg="sepakuensis">sepakuensis</tp:taxon-name-part></tp:taxon-name></italic> Li &amp; Li, sp. n. <bold>I</bold><italic><tp:taxon-name><tp:taxon-name-part taxon-name-part-type="genus" reg="Althepus">A.</tp:taxon-name-part><tp:taxon-name-part taxon-name-part-type="species" reg="xuae">xuae</tp:taxon-name-part></tp:taxon-name></italic> Li &amp; Li, sp. n. <bold>J</bold><italic><tp:taxon-name><tp:taxon-name-part taxon-name-part-type="genus" reg="Althepus">A.</tp:taxon-name-part><tp:taxon-name-part taxon-name-part-type="species" reg="yizhuang">yizhuang</tp:taxon-name-part></tp:taxon-name></italic> Li &amp; Li, sp. n. Abbreviations: PT promarginal teeth; RT retromarginal teeth; CL cheliceral lamina.</p></caption><graphic xmlns:xlink="http://www.w3.org/1999/xlink" xlink:href="zookeys-776-027-g020.jpg" position="float" orientation="portrait" xlink:type="simple" id="oo_219245.jpg"/></fig><fig id="F21" position="float" orientation="portrait"><label>Figure 21.</label><caption><p>Known distribution of new <italic><tp:taxon-name><tp:taxon-name-part taxon-name-part-type="genus" reg="Althepus">Althepus</tp:taxon-name-part></tp:taxon-name></italic> species from Laos, Myanmar, and China. <bold>1</bold><italic><tp:taxon-name><tp:taxon-name-part taxon-name-part-type="genus" reg="Althepus">A.</tp:taxon-name-part><tp:taxon-name-part taxon-name-part-type="species" reg="chengmenensis">chengmenensis</tp:taxon-name-part></tp:taxon-name></italic> Li &amp; Li, sp. n. <bold>2</bold><italic><tp:taxon-name><tp:taxon-name-part taxon-name-part-type="genus" reg="Althepus">A.</tp:taxon-name-part><tp:taxon-name-part taxon-name-part-type="species" reg="cheni">cheni</tp:taxon-name-part></tp:taxon-name></italic> Li &amp; Li, sp. n. <bold>3</bold><italic><tp:taxon-name><tp:taxon-name-part taxon-name-part-type="genus" reg="Althepus">A.</tp:taxon-name-part><tp:taxon-name-part taxon-name-part-type="species" reg="gouci">gouci</tp:taxon-name-part></tp:taxon-name></italic> Li &amp; Li, sp. n. <bold>4</bold><italic><tp:taxon-name><tp:taxon-name-part taxon-name-part-type="genus" reg="Althepus">A.</tp:taxon-name-part><tp:taxon-name-part taxon-name-part-type="species" reg="phousalao">phousalao</tp:taxon-name-part></tp:taxon-name></italic> Li &amp; Li, sp. n. <bold>5</bold><italic><tp:taxon-name><tp:taxon-name-part taxon-name-part-type="genus" reg="Althepus">A.</tp:taxon-name-part><tp:taxon-name-part taxon-name-part-type="species" reg="xuae">xuae</tp:taxon-name-part></tp:taxon-name></italic> Li &amp; Li, sp. n. <bold>6</bold><italic><tp:taxon-name><tp:taxon-name-part taxon-name-part-type="genus" reg="Althepus">A.</tp:taxon-name-part><tp:taxon-name-part taxon-name-part-type="species" reg="qingyuani">qingyuani</tp:taxon-name-part></tp:taxon-name></italic> Li &amp; Li, sp. n..</p></caption><graphic xmlns:xlink="http://www.w3.org/1999/xlink" xlink:href="zookeys-776-027-g021.jpg" position="float" orientation="portrait" xlink:type="simple" id="oo_219246.jpg"/></fig></tp:treatment-sec></tp:taxon-treatment>
