# Supplementary material for: Ten new species of the spider genus Althepus Thorell, 1898 from Southeast Asia (Araneae, Ochyroceratidae)
Source: Zookeys. 2018 Jul 26;(776):27–60. doi: 10.3897/zookeys.776.24432 (PMC6072827; doi:10.3897/zookeys.776.24432)
Supplement: XML Treatment for Althepus phousalao [file zookeys.776.24432-treatment6.xml]

<!DOCTYPE tp:taxon-treatment
  PUBLIC "-//TaxonX//DTD Taxonomic Treatment Publishing DTD v0 20100105//EN" "tax-treatment-NSO.dtd">
<tp:taxon-treatment xmlns:tp="http://www.plazi.org/taxpub"><tp:treatment-meta><kwd-group><label>Taxon classification</label><kwd><named-content xmlns:xlink="http://www.w3.org/1999/xlink" content-type="kingdom">Animalia</named-content></kwd><kwd><named-content xmlns:xlink="http://www.w3.org/1999/xlink" content-type="order">Araneae</named-content></kwd><kwd><named-content xmlns:xlink="http://www.w3.org/1999/xlink" content-type="family">Ochyroceratidae</named-content></kwd></kwd-group><mixed-citation publication-type="journal"><person-group><name><surname>Li</surname><given-names>Fengyuan</given-names></name><name><surname>Liu</surname><given-names>Chang</given-names></name><name><surname>Li</surname><given-names>Shuqiang</given-names></name></person-group><article-title>Ten new species of the spider genus <italic><tp:taxon-name><tp:taxon-name-part taxon-name-part-type="genus" reg="Althepus">Althepus</tp:taxon-name-part></tp:taxon-name></italic> Thorell, 1898 from Southeast Asia (<tp:taxon-name><tp:taxon-name-part taxon-name-part-type="order">Araneae</tp:taxon-name-part></tp:taxon-name>, <tp:taxon-name><tp:taxon-name-part taxon-name-part-type="family">Ochyroceratidae</tp:taxon-name-part></tp:taxon-name>)</article-title><source>Zookeys</source><day>26</day><month>7</month><year>2018</year><volume>2018</volume><issue>776</issue><fpage>27</fpage><lpage>60</lpage><pub-id pub-id-type="doi">10.3897/zookeys.776.24432</pub-id></mixed-citation></tp:treatment-meta><tp:nomenclature><tp:taxon-name>
              <tp:taxon-name-part taxon-name-part-type="genus" reg="Althepus">Althepus</tp:taxon-name-part>
              <tp:taxon-name-part taxon-name-part-type="species" reg="phousalao">phousalao</tp:taxon-name-part>
              <object-id xmlns:xlink="http://www.w3.org/1999/xlink" content-type="zoobank" xlink:type="simple">http://zoobank.org/F4E8B6B1-8D7D-427B-BF79-20F8C17C7951</object-id>
            </tp:taxon-name><tp:taxon-authority>Li &amp; Li</tp:taxon-authority><tp:taxon-status xmlns:xlink="http://www.w3.org/1999/xlink" xlink:type="simple">sp. n.</tp:taxon-status><xref ref-type="fig" rid="F9">Figs 9</xref><xref ref-type="fig" rid="F10">, 10</xref><xref ref-type="fig" rid="F20">, 20</xref><xref ref-type="fig" rid="F21">, 21</xref></tp:nomenclature><tp:treatment-sec sec-type="Types" id="SECID0ERZAE"><title>Types.</title><p><bold>Holotype</bold>: ♂, Laos, Champasak Province, Pakse City, Phou Salao, <named-content xmlns:xlink="http://www.w3.org/1999/xlink" content-type="dwc:verbatimCoordinates" xlink:type="simple"><named-content content-type="geo-json" specific-use="{&#34;type&#34;:&#34;Point&#34;,&#34;coordinates&#34;:[105.811183,15.088067]}" id="NCID0E3ZAE" xlink:type="simple">15°05.284'N﻿﻿﻿, 105°48.671'E</named-content></named-content>, 242 m a.s.l., 15.XI.2012, Z. Yao. <bold>Paratype</bold>: 1♀, same data as holotype.</p></tp:treatment-sec><tp:treatment-sec sec-type="etymology" id="SECID0ED1AE"><title>Etymology.</title><p>The specific epithet is a noun in apposition taken from the type locality Phou Salao, Laos.</p></tp:treatment-sec><tp:treatment-sec sec-type="diagnosis" id="SECID0EI1AE"><title>Diagnosis.</title><p><italic><tp:taxon-name><tp:taxon-name-part taxon-name-part-type="genus" reg="Althepus">Althepus</tp:taxon-name-part><tp:taxon-name-part taxon-name-part-type="species" reg="phousalao">phousalao</tp:taxon-name-part></tp:taxon-name></italic> Li &amp; Li, sp. n. resembles <italic><tp:taxon-name><tp:taxon-name-part taxon-name-part-type="genus" reg="Althepus">A.</tp:taxon-name-part><tp:taxon-name-part taxon-name-part-type="species" reg="leucosternum">leucosternum</tp:taxon-name-part></tp:taxon-name></italic> Deeleman-Reinhold, 1995, in having a triangular distal end of the conductor and one retrolateral spine of cymbium in males, and one spermatheca on each side in females. Males can be distinguished by the longer conductor (versus shorter in <italic><tp:taxon-name><tp:taxon-name-part taxon-name-part-type="genus" reg="Althepus">A.</tp:taxon-name-part><tp:taxon-name-part taxon-name-part-type="species" reg="leucosternum">leucosternum</tp:taxon-name-part></tp:taxon-name></italic>) (Figure <xref ref-type="fig" rid="F9">9B</xref>). Females can be distinguished by one thicker, longer spermatheca on each side (versus shorter in <italic><tp:taxon-name><tp:taxon-name-part taxon-name-part-type="genus" reg="Althepus">A.</tp:taxon-name-part><tp:taxon-name-part taxon-name-part-type="species" reg="leucosternum">leucosternum</tp:taxon-name-part></tp:taxon-name></italic>) (Figure <xref ref-type="fig" rid="F10">10A</xref>), can be distinguished from all the other known species of the genus by the thick spermathecae (Figure <xref ref-type="fig" rid="F10">10A</xref>).</p><fig id="F9" position="float" orientation="portrait"><label>Figure 9.</label><caption><p><italic><tp:taxon-name><tp:taxon-name-part taxon-name-part-type="genus" reg="Althepus">Althepus</tp:taxon-name-part><tp:taxon-name-part taxon-name-part-type="species" reg="phousalao">phousalao</tp:taxon-name-part></tp:taxon-name></italic> Li &amp; Li, sp. n., male holotype. <bold>A</bold> Palp, ventral view <bold>B</bold> Palpal bulb, ventral view <bold>C</bold> Palp, retrolateral view <bold>D</bold> Palp, prolateral view. Abbreviations: CO conductor; EM embolus; CP cymbial protrusion; HS hook-shaped spine; SB serrated bristles.</p></caption><graphic xmlns:xlink="http://www.w3.org/1999/xlink" xlink:href="zookeys-776-027-g009.jpg" position="float" orientation="portrait" xlink:type="simple" id="oo_219234.jpg"/></fig></tp:treatment-sec><tp:treatment-sec sec-type="description" id="SECID0EG4AE"><title>Description.</title><p><bold>Male</bold> (holotype). Total length -; carapace 1.09 length, 1.17 width; abdomen missing. Carapace round, yellow, with brown lateral margins and one wide, brown median band, the middle one wider than others (Figure <xref ref-type="fig" rid="F10">10C</xref>). Cheliceral promargin with two teeth, retromargin with two small teeth (Figure <xref ref-type="fig" rid="F20">20E</xref>), posterior surface of fang with 14 small denticles. Labium light brown. Sternum yellow, with some irregular brown spots. Legs brown, femur and tibia with white annulations. Leg measurements: I missing, II 19.31 (5.45, 0.44, 5.13, 6.79, 1.50), III 13.01 (3.75, 0.44, 3.40, 4.30, 1.12), IV missing. Male palp (Figure <xref ref-type="fig" rid="F9">9A–D</xref>): tarsus with three slightly curved, serrated bristles at the top of cymbial protrusion (two of them were missing, Figure <xref ref-type="fig" rid="F9">9D</xref>), one hooked spine with tip directed distally and one long spine retrolaterally (Figure <xref ref-type="fig" rid="F9">9A</xref>); bulb light yellow, ovate; embolus arising retrolatero-proximally from bulb, slender, slightly curved; conductor arising distally from bulb, observably sigmoid; embolus and conductor widely separated (distance less than diameter of bulb).</p><p><bold>Female</bold> (paratype). Total length 3.20; carapace 0.94 length, 1.13 width; abdomen 1.72 length, 1.00 width. Similar to male in colour and general features of carapace (Figure <xref ref-type="fig" rid="F10">10D, E</xref>) but smaller. Abdomen elongate, with complex patterns dorsally and ventrally. Internal genitalia with one curved, elongate spermatheca on each side (Figure <xref ref-type="fig" rid="F10">10A</xref>). Leg measurements: I 26.18 (6.54, 0.48, 7.05, 10.51, 1.60), II missing, III 11.06 (3.25, 0.45, 2.75, 3.55, 1.06), IV 15.84 (4.55, 0.47, 4.36, 5.13, 1.33).</p><fig id="F10" position="float" orientation="portrait"><label>Figure 10.</label><caption><p><italic><tp:taxon-name><tp:taxon-name-part taxon-name-part-type="genus" reg="Althepus">Althepus</tp:taxon-name-part><tp:taxon-name-part taxon-name-part-type="species" reg="phousalao">phousalao</tp:taxon-name-part></tp:taxon-name></italic> Li &amp; Li, sp. n., male holotype and female paratype. <bold>A</bold> Internal genitalia, dorsal view <bold>B</bold> Female epigastric furrow, ventral view <bold>C</bold> Male habitus, dorsal view <bold>D</bold> Female habitus, dorsal view <bold>E</bold> Female habitus, ventral view. Abbreviation: SP spermatheca.</p></caption><graphic xmlns:xlink="http://www.w3.org/1999/xlink" xlink:href="zookeys-776-027-g010.jpg" position="float" orientation="portrait" xlink:type="simple" id="oo_219235.jpg"/></fig></tp:treatment-sec><tp:treatment-sec sec-type="distribution" id="SECID0EQ6AE"><title>Distribution.</title><p>Laos. Known only from the type locality (Figure <xref ref-type="fig" rid="F21">21</xref>).</p></tp:treatment-sec><tp:treatment-sec sec-type="natural history" id="SECID0E16AE"><title>Natural history.</title><p>Collected in a pit of Phou Salao at an altitude of 242 m.</p></tp:treatment-sec><tp:treatment-sec sec-type="remarks" id="SECID0EAAAG"><title>Remark.</title><p><italic><tp:taxon-name><tp:taxon-name-part taxon-name-part-type="genus" reg="Althepus">Althepus</tp:taxon-name-part><tp:taxon-name-part taxon-name-part-type="species" reg="phousalao">phousalao</tp:taxon-name-part></tp:taxon-name></italic> Li &amp; Li, sp. n., was labelled as “sp. 23” in <xref ref-type="bibr" rid="B5">Li and Li (2018)</xref>.</p><!--PageBreak--></tp:treatment-sec><tp:treatment-sec><!--Section generated to contain objects referenced in tp:taxon-treatment.--><fig id="F20" position="float" orientation="portrait"><label>Figure 20.</label><caption><p>Cheliceral retromargin. <bold>A</bold><italic><tp:taxon-name><tp:taxon-name-part taxon-name-part-type="genus" reg="Althepus">Althepus</tp:taxon-name-part><tp:taxon-name-part taxon-name-part-type="species" reg="chengmenensis">chengmenensis</tp:taxon-name-part></tp:taxon-name></italic> Li &amp; Li, sp. n. <bold>B</bold><italic><tp:taxon-name><tp:taxon-name-part taxon-name-part-type="genus" reg="Althepus">A.</tp:taxon-name-part><tp:taxon-name-part taxon-name-part-type="species" reg="cheni">cheni</tp:taxon-name-part></tp:taxon-name></italic> Li &amp; Li, sp. n. <bold>C</bold><italic><tp:taxon-name><tp:taxon-name-part taxon-name-part-type="genus" reg="Althepus">A.</tp:taxon-name-part><tp:taxon-name-part taxon-name-part-type="species" reg="gouci">gouci</tp:taxon-name-part></tp:taxon-name></italic> Li &amp; Li, sp. n. <bold>D</bold><italic><tp:taxon-name><tp:taxon-name-part taxon-name-part-type="genus" reg="Althepus">A.</tp:taxon-name-part><tp:taxon-name-part taxon-name-part-type="species" reg="hongguangi">hongguangi</tp:taxon-name-part></tp:taxon-name></italic> Li &amp; Li, sp. n., <bold>E</bold><italic><tp:taxon-name><tp:taxon-name-part taxon-name-part-type="genus" reg="Althepus">A.</tp:taxon-name-part><tp:taxon-name-part taxon-name-part-type="species" reg="phousalao">phousalao</tp:taxon-name-part></tp:taxon-name></italic> Li &amp; Li, sp. n. <bold>F</bold><italic><tp:taxon-name><tp:taxon-name-part taxon-name-part-type="genus" reg="Althepus">A.</tp:taxon-name-part><tp:taxon-name-part taxon-name-part-type="species" reg="qianhuang">qianhuang</tp:taxon-name-part></tp:taxon-name></italic> Li &amp; Li, sp. n. <bold>G</bold><italic><tp:taxon-name><tp:taxon-name-part taxon-name-part-type="genus" reg="Althepus">A.</tp:taxon-name-part><tp:taxon-name-part taxon-name-part-type="species" reg="qingyuani">qingyuani</tp:taxon-name-part></tp:taxon-name></italic> Li &amp; Li, sp. n. <bold>H</bold><italic><tp:taxon-name><tp:taxon-name-part taxon-name-part-type="genus" reg="Althepus">A.</tp:taxon-name-part><tp:taxon-name-part taxon-name-part-type="species" reg="sepakuensis">sepakuensis</tp:taxon-name-part></tp:taxon-name></italic> Li &amp; Li, sp. n. <bold>I</bold><italic><tp:taxon-name><tp:taxon-name-part taxon-name-part-type="genus" reg="Althepus">A.</tp:taxon-name-part><tp:taxon-name-part taxon-name-part-type="species" reg="xuae">xuae</tp:taxon-name-part></tp:taxon-name></italic> Li &amp; Li, sp. n. <bold>J</bold><italic><tp:taxon-name><tp:taxon-name-part taxon-name-part-type="genus" reg="Althepus">A.</tp:taxon-name-part><tp:taxon-name-part taxon-name-part-type="species" reg="yizhuang">yizhuang</tp:taxon-name-part></tp:taxon-name></italic> Li &amp; Li, sp. n. Abbreviations: PT promarginal teeth; RT retromarginal teeth; CL cheliceral lamina.</p></caption><graphic xmlns:xlink="http://www.w3.org/1999/xlink" xlink:href="zookeys-776-027-g020.jpg" position="float" orientation="portrait" xlink:type="simple" id="oo_219245.jpg"/></fig><fig id="F21" position="float" orientation="portrait"><label>Figure 21.</label><caption><p>Known distribution of new <italic><tp:taxon-name><tp:taxon-name-part taxon-name-part-type="genus" reg="Althepus">Althepus</tp:taxon-name-part></tp:taxon-name></italic> species from Laos, Myanmar, and China. <bold>1</bold><italic><tp:taxon-name><tp:taxon-name-part taxon-name-part-type="genus" reg="Althepus">A.</tp:taxon-name-part><tp:taxon-name-part taxon-name-part-type="species" reg="chengmenensis">chengmenensis</tp:taxon-name-part></tp:taxon-name></italic> Li &amp; Li, sp. n. <bold>2</bold><italic><tp:taxon-name><tp:taxon-name-part taxon-name-part-type="genus" reg="Althepus">A.</tp:taxon-name-part><tp:taxon-name-part taxon-name-part-type="species" reg="cheni">cheni</tp:taxon-name-part></tp:taxon-name></italic> Li &amp; Li, sp. n. <bold>3</bold><italic><tp:taxon-name><tp:taxon-name-part taxon-name-part-type="genus" reg="Althepus">A.</tp:taxon-name-part><tp:taxon-name-part taxon-name-part-type="species" reg="gouci">gouci</tp:taxon-name-part></tp:taxon-name></italic> Li &amp; Li, sp. n. <bold>4</bold><italic><tp:taxon-name><tp:taxon-name-part taxon-name-part-type="genus" reg="Althepus">A.</tp:taxon-name-part><tp:taxon-name-part taxon-name-part-type="species" reg="phousalao">phousalao</tp:taxon-name-part></tp:taxon-name></italic> Li &amp; Li, sp. n. <bold>5</bold><italic><tp:taxon-name><tp:taxon-name-part taxon-name-part-type="genus" reg="Althepus">A.</tp:taxon-name-part><tp:taxon-name-part taxon-name-part-type="species" reg="xuae">xuae</tp:taxon-name-part></tp:taxon-name></italic> Li &amp; Li, sp. n. <bold>6</bold><italic><tp:taxon-name><tp:taxon-name-part taxon-name-part-type="genus" reg="Althepus">A.</tp:taxon-name-part><tp:taxon-name-part taxon-name-part-type="species" reg="qingyuani">qingyuani</tp:taxon-name-part></tp:taxon-name></italic> Li &amp; Li, sp. n..</p></caption><graphic xmlns:xlink="http://www.w3.org/1999/xlink" xlink:href="zookeys-776-027-g021.jpg" position="float" orientation="portrait" xlink:type="simple" id="oo_219246.jpg"/></fig></tp:treatment-sec><ref-list><ref id="B5"><mixed-citation xmlns:xlink="http://www.w3.org/1999/xlink" xlink:type="simple"><person-group><name name-style="western"><surname>Li</surname><given-names>F</given-names></name><name name-style="western"><surname>Li</surname><given-names>S</given-names></name></person-group> (<year>2018</year>) Paleocene–Eocene and Plio–Pleistocene sea-level changes as “species pumps” in Southeast Asia: Evidence from <italic><tp:taxon-name><tp:taxon-name-part taxon-name-part-type="genus">Althepus</tp:taxon-name-part></tp:taxon-name></italic> spiders. Molecular Phylogenetics and Evolution. <ext-link xlink:type="simple" ext-link-type="doi" xlink:href="10.1016/j.ympev.2018.05.014">https://doi.org/10.1016/j.ympev.2018.05.014</ext-link></mixed-citation></ref></ref-list></tp:taxon-treatment>
