# Supplementary material for: Ten new species of the spider genus Althepus Thorell, 1898 from Southeast Asia (Araneae, Ochyroceratidae)
Source: Zookeys. 2018 Jul 26;(776):27–60. doi: 10.3897/zookeys.776.24432 (PMC6072827; doi:10.3897/zookeys.776.24432)
Supplement: XML Treatment for Althepus sepakuensis [file zookeys.776.24432-treatment9.xml]

<!DOCTYPE tp:taxon-treatment
  PUBLIC "-//TaxonX//DTD Taxonomic Treatment Publishing DTD v0 20100105//EN" "tax-treatment-NSO.dtd">
<tp:taxon-treatment xmlns:tp="http://www.plazi.org/taxpub"><tp:treatment-meta><kwd-group><label>Taxon classification</label><kwd><named-content xmlns:xlink="http://www.w3.org/1999/xlink" content-type="kingdom">Animalia</named-content></kwd><kwd><named-content xmlns:xlink="http://www.w3.org/1999/xlink" content-type="order">Araneae</named-content></kwd><kwd><named-content xmlns:xlink="http://www.w3.org/1999/xlink" content-type="family">Ochyroceratidae</named-content></kwd></kwd-group><mixed-citation publication-type="journal"><person-group><name><surname>Li</surname><given-names>Fengyuan</given-names></name><name><surname>Liu</surname><given-names>Chang</given-names></name><name><surname>Li</surname><given-names>Shuqiang</given-names></name></person-group><article-title>Ten new species of the spider genus <italic><tp:taxon-name><tp:taxon-name-part taxon-name-part-type="genus" reg="Althepus">Althepus</tp:taxon-name-part></tp:taxon-name></italic> Thorell, 1898 from Southeast Asia (<tp:taxon-name><tp:taxon-name-part taxon-name-part-type="order">Araneae</tp:taxon-name-part></tp:taxon-name>, <tp:taxon-name><tp:taxon-name-part taxon-name-part-type="family">Ochyroceratidae</tp:taxon-name-part></tp:taxon-name>)</article-title><source>Zookeys</source><day>26</day><month>7</month><year>2018</year><volume>2018</volume><issue>776</issue><fpage>27</fpage><lpage>60</lpage><pub-id pub-id-type="doi">10.3897/zookeys.776.24432</pub-id></mixed-citation></tp:treatment-meta><tp:nomenclature><tp:taxon-name>
              <tp:taxon-name-part taxon-name-part-type="genus" reg="Althepus">Althepus</tp:taxon-name-part>
              <tp:taxon-name-part taxon-name-part-type="species" reg="sepakuensis">sepakuensis</tp:taxon-name-part>
              <object-id xmlns:xlink="http://www.w3.org/1999/xlink" content-type="zoobank" xlink:type="simple">http://zoobank.org/598BEAF8-7E62-44FE-99F6-3479BFDAEE5F</object-id>
            </tp:taxon-name><tp:taxon-authority>Li &amp; Li</tp:taxon-authority><tp:taxon-status xmlns:xlink="http://www.w3.org/1999/xlink" xlink:type="simple">sp. n.</tp:taxon-status><xref ref-type="fig" rid="F14">Figs 14</xref><xref ref-type="fig" rid="F15">, 15</xref><xref ref-type="fig" rid="F20">, 20</xref><xref ref-type="fig" rid="F22">, 22</xref></tp:nomenclature><tp:treatment-sec sec-type="Types" id="SECID0EMRAG"><title>Types.</title><p><bold>Holotype</bold>: ♂, Indonesia, East Kalimantan, Penajam, Paser Utara Town, Sepaku Village, on foot of Gunung Parung, <named-content xmlns:xlink="http://www.w3.org/1999/xlink" content-type="dwc:verbatimCoordinates" xlink:type="simple"><named-content content-type="geo-json" specific-use="{&#34;type&#34;:&#34;Point&#34;,&#34;coordinates&#34;:[116.771400,-0.848667]}" id="NCID0EXRAG" xlink:type="simple">00°50.920'S, 116°46.284'E</named-content></named-content>, 60 m a.s.l., 17.VIII.2014, H. Zhao and Z. Yao. <bold>Paratype</bold>: 1♀, same data as holotype.</p></tp:treatment-sec><tp:treatment-sec sec-type="material" id="SECID0E5RAG"><title>Other material examined.</title><p>1♂, Indonesia, East Kalimantan, Penajam, Camp of International Timber Corporation of Indonesia, <named-content xmlns:xlink="http://www.w3.org/1999/xlink" content-type="dwc:verbatimCoordinates" xlink:type="simple"><named-content content-type="geo-json" specific-use="{&#34;type&#34;:&#34;Point&#34;,&#34;coordinates&#34;:[116.683483,-1.088183]}" id="NCID0EHSAG" xlink:type="simple">01°05.291'S, 116°41.009'E</named-content></named-content>, 64 m a.s.l., 17.VIII.2014, H. Zhao and Z. Yao.</p></tp:treatment-sec><tp:treatment-sec sec-type="etymology" id="SECID0EMSAG"><title>Etymology.</title><p>The specific name refers to the type locality; adjective.</p><!--PageBreak--><!--PageBreak--></tp:treatment-sec><tp:treatment-sec sec-type="diagnosis" id="SECID0ETSAG"><title>Diagnosis.</title><p>Males of <italic><tp:taxon-name><tp:taxon-name-part taxon-name-part-type="genus" reg="Althepus">A.</tp:taxon-name-part><tp:taxon-name-part taxon-name-part-type="species" reg="sepakuensis">sepakuensis</tp:taxon-name-part></tp:taxon-name></italic> Li &amp; Li, sp. n. can be easily distinguished from all other known species of the genus by the widened, laminar embolus with a distal acuminate end (Figure <xref ref-type="fig" rid="F14">14B</xref>); females, by the six round spermathecae on slender stalks on each side (Figure <xref ref-type="fig" rid="F15">15A</xref>).</p><fig id="F14" position="float" orientation="portrait"><label>Figure 14.</label><caption><p><italic><tp:taxon-name><tp:taxon-name-part taxon-name-part-type="genus" reg="Althepus">Althepus</tp:taxon-name-part><tp:taxon-name-part taxon-name-part-type="species" reg="sepakuensis">sepakuensis</tp:taxon-name-part></tp:taxon-name></italic> Li &amp; Li, sp. n., male holotype. <bold>A</bold> Palp, ventral view <bold>B</bold> Palpal bulb, retrolateral view <bold>C</bold> Palp, retrolateral view <bold>D</bold> Palp, prolateral view. Abbreviations: CO conductor; EM embolus; CP cymbial protrusion; HS hook-shaped spine; SB serrated bristles.</p></caption><graphic xmlns:xlink="http://www.w3.org/1999/xlink" xlink:href="zookeys-776-027-g014.jpg" position="float" orientation="portrait" xlink:type="simple" id="oo_219239.jpg"/></fig></tp:treatment-sec><tp:treatment-sec sec-type="description" id="SECID0EMUAG"><title>Description.</title><p><bold>Male</bold> (holotype). Total length 4.23; carapace 1.33 length, 1.34 width; abdomen 2.25 length, 1.23 width. Carapace round, light yellow, with narrow, brown lateral margins and one wide, brown median band, the middle one wider than the others (Figure <xref ref-type="fig" rid="F15">15C</xref>). Anterior margin of cephalic region distinctly elevated. Clypeus brown. Cheliceral promargin with two teeth, followed by a lamina, retromargin with two small teeth (Figure <xref ref-type="fig" rid="F20">20H</xref>), posterior surface of fang with 19 small denticles. Labium brown. Sternum yellow, with two longitudinal brown bands. Abdomen elongate, with complex patterns dorsally and ventrally (Figure <xref ref-type="fig" rid="F15">15C</xref>). Legs brown, femur and tibia with white annulations. Leg measurements: I 37.7 (9.23, 0.53, 9.29, 15.77, 2.88), II 24.37 (6.35, 0.53, 6.03, 9.62, 1.84), III missing, IV 22.26 (6.41, 0.52, 5.90, 7.88, 1.55). Male palp (Figure <xref ref-type="fig" rid="F14">14A–D</xref>): tarsus with one hooked spine with tip directed distally (Figure <xref ref-type="fig" rid="F14">14A</xref>); bristles at the top of cymbial protrusion (Figure <xref ref-type="fig" rid="F14">14A</xref>) as <italic><tp:taxon-name><tp:taxon-name-part taxon-name-part-type="genus" reg="Althepus">A.</tp:taxon-name-part><tp:taxon-name-part taxon-name-part-type="species" reg="hongguangi">hongguangi</tp:taxon-name-part></tp:taxon-name></italic> Li &amp; Li, sp. n.; bulb yellow, ovate; embolus arising distally from bulb, wide, curved, distal part abruptly acute to acuminate; conductor arising proximally from bulb, wide, distal part incurved; embolus and conductor widely separated (distance less than diameter of bulb).</p><p><bold>Female</bold> (paratype). Total length 4.00; carapace 1.05 length, 1.09 width; abdomen 2.34 length, 1.32 width. Similar to male in colour and general features (Figure <xref ref-type="fig" rid="F15">15D, E</xref>) but smaller. Six rounded spermathecae on slender stalks, adjoined to a large pore-plate on each side (Figure <xref ref-type="fig" rid="F15">15E</xref>). Leg measurements: I 28.24 (6.54, 0.43, 6.72, 11.67, 2.88), II 17.45 (4.49, 0.43, 4.30, 6.60, 1.63), III 11.58 (3.36, 0.40, 2.81, 3.88, 1.13), IV 16.31 (4.55, 0.43, 4.25, 5.64, 1.44).</p><fig id="F15" position="float" orientation="portrait"><label>Figure 15.</label><caption><p><italic><tp:taxon-name><tp:taxon-name-part taxon-name-part-type="genus" reg="Althepus">Althepus</tp:taxon-name-part><tp:taxon-name-part taxon-name-part-type="species" reg="sepakuensis">sepakuensis</tp:taxon-name-part></tp:taxon-name></italic> Li &amp; Li, sp. n., male holotype and female paratype. <bold>A</bold> Internal genitalia, dorsal view <bold>B</bold> Female epigastric furrow, ventral view <bold>C</bold> Male habitus, dorsal view <bold>D</bold> Female habitus, dorsal view <bold>E</bold> Female habitus, ventral view. Abbreviations: SP spermatheca; PP pore plate.</p></caption><graphic xmlns:xlink="http://www.w3.org/1999/xlink" xlink:href="zookeys-776-027-g015.jpg" position="float" orientation="portrait" xlink:type="simple" id="oo_219240.jpg"/></fig></tp:treatment-sec><tp:treatment-sec sec-type="distribution" id="SECID0EFXAG"><title>Distribution.</title><p>Indonesia. East Kalimantan, Penajam (Figure <xref ref-type="fig" rid="F22">22</xref>).</p></tp:treatment-sec><tp:treatment-sec sec-type="natural history" id="SECID0EPXAG"><title>Natural history.</title><p>Collected in a lowland tropical forest.</p></tp:treatment-sec><tp:treatment-sec sec-type="remarks" id="SECID0EUXAG"><title>Remark.</title><p><italic><tp:taxon-name><tp:taxon-name-part taxon-name-part-type="genus" reg="Althepus">Althepus</tp:taxon-name-part><tp:taxon-name-part taxon-name-part-type="species" reg="sepakuensis">sepakuensis</tp:taxon-name-part></tp:taxon-name></italic> Li &amp; Li, sp. n., was labelled as “sp. 131” in the analysis of <xref ref-type="bibr" rid="B5">Li and Li (2018)</xref>.</p></tp:treatment-sec><tp:treatment-sec><!--Section generated to contain objects referenced in tp:taxon-treatment.--><fig id="F20" position="float" orientation="portrait"><label>Figure 20.</label><caption><p>Cheliceral retromargin. <bold>A</bold><italic><tp:taxon-name><tp:taxon-name-part taxon-name-part-type="genus" reg="Althepus">Althepus</tp:taxon-name-part><tp:taxon-name-part taxon-name-part-type="species" reg="chengmenensis">chengmenensis</tp:taxon-name-part></tp:taxon-name></italic> Li &amp; Li, sp. n. <bold>B</bold><italic><tp:taxon-name><tp:taxon-name-part taxon-name-part-type="genus" reg="Althepus">A.</tp:taxon-name-part><tp:taxon-name-part taxon-name-part-type="species" reg="cheni">cheni</tp:taxon-name-part></tp:taxon-name></italic> Li &amp; Li, sp. n. <bold>C</bold><italic><tp:taxon-name><tp:taxon-name-part taxon-name-part-type="genus" reg="Althepus">A.</tp:taxon-name-part><tp:taxon-name-part taxon-name-part-type="species" reg="gouci">gouci</tp:taxon-name-part></tp:taxon-name></italic> Li &amp; Li, sp. n. <bold>D</bold><italic><tp:taxon-name><tp:taxon-name-part taxon-name-part-type="genus" reg="Althepus">A.</tp:taxon-name-part><tp:taxon-name-part taxon-name-part-type="species" reg="hongguangi">hongguangi</tp:taxon-name-part></tp:taxon-name></italic> Li &amp; Li, sp. n., <bold>E</bold><italic><tp:taxon-name><tp:taxon-name-part taxon-name-part-type="genus" reg="Althepus">A.</tp:taxon-name-part><tp:taxon-name-part taxon-name-part-type="species" reg="phousalao">phousalao</tp:taxon-name-part></tp:taxon-name></italic> Li &amp; Li, sp. n. <bold>F</bold><italic><tp:taxon-name><tp:taxon-name-part taxon-name-part-type="genus" reg="Althepus">A.</tp:taxon-name-part><tp:taxon-name-part taxon-name-part-type="species" reg="qianhuang">qianhuang</tp:taxon-name-part></tp:taxon-name></italic> Li &amp; Li, sp. n. <bold>G</bold><italic><tp:taxon-name><tp:taxon-name-part taxon-name-part-type="genus" reg="Althepus">A.</tp:taxon-name-part><tp:taxon-name-part taxon-name-part-type="species" reg="qingyuani">qingyuani</tp:taxon-name-part></tp:taxon-name></italic> Li &amp; Li, sp. n. <bold>H</bold><italic><tp:taxon-name><tp:taxon-name-part taxon-name-part-type="genus" reg="Althepus">A.</tp:taxon-name-part><tp:taxon-name-part taxon-name-part-type="species" reg="sepakuensis">sepakuensis</tp:taxon-name-part></tp:taxon-name></italic> Li &amp; Li, sp. n. <bold>I</bold><italic><tp:taxon-name><tp:taxon-name-part taxon-name-part-type="genus" reg="Althepus">A.</tp:taxon-name-part><tp:taxon-name-part taxon-name-part-type="species" reg="xuae">xuae</tp:taxon-name-part></tp:taxon-name></italic> Li &amp; Li, sp. n. <bold>J</bold><italic><tp:taxon-name><tp:taxon-name-part taxon-name-part-type="genus" reg="Althepus">A.</tp:taxon-name-part><tp:taxon-name-part taxon-name-part-type="species" reg="yizhuang">yizhuang</tp:taxon-name-part></tp:taxon-name></italic> Li &amp; Li, sp. n. Abbreviations: PT promarginal teeth; RT retromarginal teeth; CL cheliceral lamina.</p></caption><graphic xmlns:xlink="http://www.w3.org/1999/xlink" xlink:href="zookeys-776-027-g020.jpg" position="float" orientation="portrait" xlink:type="simple" id="oo_219245.jpg"/></fig><fig id="F22" position="float" orientation="portrait"><label>Figure 22.</label><caption><p>Known distribution of new <italic><tp:taxon-name><tp:taxon-name-part taxon-name-part-type="genus" reg="Althepus">Althepus</tp:taxon-name-part></tp:taxon-name></italic> species from Indonesia. <bold>1</bold><italic><tp:taxon-name><tp:taxon-name-part taxon-name-part-type="genus" reg="Althepus">A.</tp:taxon-name-part><tp:taxon-name-part taxon-name-part-type="species" reg="hongguangi">hongguangi</tp:taxon-name-part></tp:taxon-name></italic> Li &amp; Li, sp. n. <bold>2</bold><italic><tp:taxon-name><tp:taxon-name-part taxon-name-part-type="genus" reg="Althepus">A.</tp:taxon-name-part><tp:taxon-name-part taxon-name-part-type="species" reg="sepakuensis">sepakuensis</tp:taxon-name-part></tp:taxon-name></italic> Li &amp; Li, sp. n. <bold>3</bold><italic><tp:taxon-name><tp:taxon-name-part taxon-name-part-type="genus" reg="Althepus">A.</tp:taxon-name-part><tp:taxon-name-part taxon-name-part-type="species" reg="yizhuang">yizhuang</tp:taxon-name-part></tp:taxon-name></italic> Li &amp; Li, sp. n. <bold>4</bold><italic><tp:taxon-name><tp:taxon-name-part taxon-name-part-type="genus" reg="Althepus">A.</tp:taxon-name-part><tp:taxon-name-part taxon-name-part-type="species" reg="qianhuang">qianhuang</tp:taxon-name-part></tp:taxon-name></italic> Li &amp; Li, sp. n..</p></caption><graphic xmlns:xlink="http://www.w3.org/1999/xlink" xlink:href="zookeys-776-027-g022.jpg" position="float" orientation="portrait" xlink:type="simple" id="oo_219247.jpg"/></fig></tp:treatment-sec><ref-list><ref id="B5"><mixed-citation xmlns:xlink="http://www.w3.org/1999/xlink" xlink:type="simple"><person-group><name name-style="western"><surname>Li</surname><given-names>F</given-names></name><name name-style="western"><surname>Li</surname><given-names>S</given-names></name></person-group> (<year>2018</year>) Paleocene–Eocene and Plio–Pleistocene sea-level changes as “species pumps” in Southeast Asia: Evidence from <italic><tp:taxon-name><tp:taxon-name-part taxon-name-part-type="genus">Althepus</tp:taxon-name-part></tp:taxon-name></italic> spiders. Molecular Phylogenetics and Evolution. <ext-link xlink:type="simple" ext-link-type="doi" xlink:href="10.1016/j.ympev.2018.05.014">https://doi.org/10.1016/j.ympev.2018.05.014</ext-link></mixed-citation></ref></ref-list></tp:taxon-treatment>
