# Supplementary material for: Ten new species of the spider genus Althepus Thorell, 1898 from Southeast Asia (Araneae, Ochyroceratidae)
Source: Zookeys. 2018 Jul 26;(776):27–60. doi: 10.3897/zookeys.776.24432 (PMC6072827; doi:10.3897/zookeys.776.24432)
Supplement: XML Treatment for Althepus xuae [file zookeys.776.24432-treatment10.xml]

<!DOCTYPE tp:taxon-treatment
  PUBLIC "-//TaxonX//DTD Taxonomic Treatment Publishing DTD v0 20100105//EN" "tax-treatment-NSO.dtd">
<tp:taxon-treatment xmlns:tp="http://www.plazi.org/taxpub"><tp:treatment-meta><kwd-group><label>Taxon classification</label><kwd><named-content xmlns:xlink="http://www.w3.org/1999/xlink" content-type="kingdom">Animalia</named-content></kwd><kwd><named-content xmlns:xlink="http://www.w3.org/1999/xlink" content-type="order">Araneae</named-content></kwd><kwd><named-content xmlns:xlink="http://www.w3.org/1999/xlink" content-type="family">Ochyroceratidae</named-content></kwd></kwd-group><mixed-citation publication-type="journal"><person-group><name><surname>Li</surname><given-names>Fengyuan</given-names></name><name><surname>Liu</surname><given-names>Chang</given-names></name><name><surname>Li</surname><given-names>Shuqiang</given-names></name></person-group><article-title>Ten new species of the spider genus <italic><tp:taxon-name><tp:taxon-name-part taxon-name-part-type="genus" reg="Althepus">Althepus</tp:taxon-name-part></tp:taxon-name></italic> Thorell, 1898 from Southeast Asia (<tp:taxon-name><tp:taxon-name-part taxon-name-part-type="order">Araneae</tp:taxon-name-part></tp:taxon-name>, <tp:taxon-name><tp:taxon-name-part taxon-name-part-type="family">Ochyroceratidae</tp:taxon-name-part></tp:taxon-name>)</article-title><source>Zookeys</source><day>26</day><month>7</month><year>2018</year><volume>2018</volume><issue>776</issue><fpage>27</fpage><lpage>60</lpage><pub-id pub-id-type="doi">10.3897/zookeys.776.24432</pub-id></mixed-citation></tp:treatment-meta><tp:nomenclature><tp:taxon-name>
              <tp:taxon-name-part taxon-name-part-type="genus" reg="Althepus">Althepus</tp:taxon-name-part>
              <tp:taxon-name-part taxon-name-part-type="species" reg="xuae">xuae</tp:taxon-name-part>
              <object-id xmlns:xlink="http://www.w3.org/1999/xlink" content-type="zoobank" xlink:type="simple">http://zoobank.org/E0535C6D-7C71-4AFB-9197-7A9851B4B145</object-id>
            </tp:taxon-name><tp:taxon-authority>Li &amp; Li</tp:taxon-authority><tp:taxon-status xmlns:xlink="http://www.w3.org/1999/xlink" xlink:type="simple">sp. n.</tp:taxon-status><xref ref-type="fig" rid="F16">Figs 16</xref><xref ref-type="fig" rid="F17">, 17</xref><xref ref-type="fig" rid="F20">, 20</xref><xref ref-type="fig" rid="F21">, 21</xref><!--PageBreak--><!--PageBreak--></tp:nomenclature><tp:treatment-sec sec-type="Types" id="SECID0EE1AG"><title>Types.</title><p><bold>Holotype</bold>: ♂, China, Yunnan Province, Nujiang of the Lisu Autonomous Prefecture, Lushui County, Nouth of Pianma Town, <named-content xmlns:xlink="http://www.w3.org/1999/xlink" content-type="dwc:verbatimCoordinates" xlink:type="simple"><named-content content-type="geo-json" specific-use="{&#34;type&#34;:&#34;Point&#34;,&#34;coordinates&#34;:[98.621883,26.025217]}" id="NCID0EP1AG" xlink:type="simple">26°01.513'N, 98°37.313'E</named-content></named-content>, 2125 m a.s.l., 27.VI.2016, M. Xu and Y. Li. <bold>Paratypes</bold>: 1♂2♀, same data as holotype.</p></tp:treatment-sec><tp:treatment-sec sec-type="material" id="SECID0EW1AG"><title>Other material examined.</title><p>1♂, China, Yunnan Province, Nujiang of the Lisu Autonomous Prefecture, Lushui County, Pianma Town, Fengxue Yakou <named-content xmlns:xlink="http://www.w3.org/1999/xlink" content-type="dwc:verbatimCoordinates" xlink:type="simple"><named-content content-type="geo-json" specific-use="{&#34;type&#34;:&#34;Point&#34;,&#34;coordinates&#34;:[98.661617,25.993800]}" id="NCID0E61AG" xlink:type="simple">25°59.628'N, 98° 39.697'E</named-content></named-content>, 2337 m a.s.l., 29.VI.2016, M. Xu and Y. Li.</p></tp:treatment-sec><tp:treatment-sec sec-type="etymology" id="SECID0EE2AG"><title>Etymology.</title><p>The specific epithet is a patronym in honour of Mingjie Xu who collected the types; noun (name) in genitive case.</p><!--PageBreak--><!--PageBreak--><!--PageBreak--></tp:treatment-sec><tp:treatment-sec sec-type="diagnosis" id="SECID0EM2AG"><title>Diagnosis.</title><p><italic><tp:taxon-name><tp:taxon-name-part taxon-name-part-type="genus" reg="Althepus">Althepus</tp:taxon-name-part><tp:taxon-name-part taxon-name-part-type="species" reg="xuae">xuae</tp:taxon-name-part></tp:taxon-name></italic> Li &amp; Li, sp. n. resembles <italic><tp:taxon-name><tp:taxon-name-part taxon-name-part-type="genus" reg="Althepus">A.</tp:taxon-name-part><tp:taxon-name-part taxon-name-part-type="species" reg="chengmenensis">chengmenensis</tp:taxon-name-part></tp:taxon-name></italic> Li &amp; Li, sp. n. in having a sigmoid conductor in the males, and curved, elongate spermathecae in the females. Males can be distinguished from the latter species by the smooth margin and blunt distal part of the conductor (Figure <xref ref-type="fig" rid="F16">16B</xref>); females can be distinguished by the two shorter spermathecae on each side (versus longer in <italic><tp:taxon-name><tp:taxon-name-part taxon-name-part-type="genus" reg="Althepus">A.</tp:taxon-name-part><tp:taxon-name-part taxon-name-part-type="species" reg="chengmenensis">chengmenensis</tp:taxon-name-part></tp:taxon-name></italic> Li &amp; Li, sp. n.) (Figs <xref ref-type="fig" rid="F2">2A</xref>, <xref ref-type="fig" rid="F17">17A</xref>), can be distinguished from all the other known species of the genus by the lateral spermathecae having a longer stalk than medial spermathecae (Figure <xref ref-type="fig" rid="F17">17A</xref>).</p><fig id="F16" position="float" orientation="portrait"><label>Figure 16.</label><caption><p><italic><tp:taxon-name><tp:taxon-name-part taxon-name-part-type="genus" reg="Althepus">Althepus</tp:taxon-name-part><tp:taxon-name-part taxon-name-part-type="species" reg="xuae">xuae</tp:taxon-name-part></tp:taxon-name></italic> Li &amp; Li, sp. n., male holotype. <bold>A</bold> Palp, ventral view <bold>B</bold> Palpal bulb, prolateral view <bold>C</bold> Palp, prolateral view <bold>D</bold> Palp, retrolateral view. Abbreviations: CO conductor; EM embolus; CP cymbial protrusion; HS hook-shaped spine; SB serrated bristles.</p></caption><graphic xmlns:xlink="http://www.w3.org/1999/xlink" xlink:href="zookeys-776-027-g016.jpg" position="float" orientation="portrait" xlink:type="simple" id="oo_219241.jpg"/></fig></tp:treatment-sec><tp:treatment-sec sec-type="description" id="SECID0ED5AG"><title>Description.</title><p><bold>Male</bold> (holotype). Total length 3.64; carapace 1.34 length, 1.40 width; abdomen 2.05 length, 1.24 width. Carapace round, yellow, with brown lateral margins and one wide, brown median band, the middle one wider than others. Anterior margin of cephalic region distinctly elevated (Figure <xref ref-type="fig" rid="F17">17C</xref>). Clypeus brown. Cheliceral promargin with two teeth, followed by a lamina, retromargin with two small teeth (Figure <xref ref-type="fig" rid="F20">20I</xref>), posterior surface of fang with 27 small denticles. Labium brown. Sternum yellow, with two longitudinal brown bands. Abdomen elongate, with complex patterns dorsally and ventrally (Figure <xref ref-type="fig" rid="F17">17C</xref>). Legs brown, femur and tibia with white annulations. Leg measurements: I missing, II 20.05 (5.32, 0.60, 5.13, 7.05, 1.75), III 12.82 (3.52, 0.59, 3.40, 4.00, 1.31), IV missing. Male palp (Figure <xref ref-type="fig" rid="F16">16A–D</xref>): tarsus with one retrolateral spine and one hooked spine with tip directed distally (Figure <xref ref-type="fig" rid="F16">16D</xref>); bristles at the top of cymbial protrusion (Figure <xref ref-type="fig" rid="F16">16A</xref>) as in <italic><tp:taxon-name><tp:taxon-name-part taxon-name-part-type="genus" reg="Althepus">A.</tp:taxon-name-part><tp:taxon-name-part taxon-name-part-type="species" reg="hongguangi">hongguangi</tp:taxon-name-part></tp:taxon-name></italic> Li &amp; Li, sp. n.; bulb yellow, ovate; embolus arising prolatero-proximally from bulb, slightly sigmoid; conductor arising retrolatero-distally from bulb, sigmoid; embolus and conductor widely separated (distance less than diameter of bulb).</p><p><bold>Female</bold> (one of the paratypes). Total length 3.40; carapace 1.30 length, 1.20 width; abdomen 2.48 length, 1.85 width. Similar to male in colour and general features (Figure <xref ref-type="fig" rid="F17">17D–E</xref>), but smaller. Internal genitalia with two round spermathecae on long, slender stalks on each side and pores plate at the base (Figure <xref ref-type="fig" rid="F17">17A</xref>). Leg measurements: I missing, II missing, III 9.39 (2.64, 0.46, 2.40, 2.80, 1.09), IV 13.14 (3.80, 0.50, 3.52, 3.92, 1.40).</p><fig id="F17" position="float" orientation="portrait"><label>Figure 17.</label><caption><p><italic><tp:taxon-name><tp:taxon-name-part taxon-name-part-type="genus" reg="Althepus">Althepus</tp:taxon-name-part><tp:taxon-name-part taxon-name-part-type="species" reg="xuae">xuae</tp:taxon-name-part></tp:taxon-name></italic> Li &amp; Li, sp. n., male holotype and female paratype. <bold>A</bold> Internal genitalia, dorsal view <bold>B</bold> Female epigastric furrow, ventral view <bold>C</bold> Male habitus, dorsal view <bold>D</bold> Female habitus, dorsal view <bold>E</bold> Female habitus, ventral view. Abbreviations: SP spermatheca; PP pore plate.</p></caption><graphic xmlns:xlink="http://www.w3.org/1999/xlink" xlink:href="zookeys-776-027-g017.jpg" position="float" orientation="portrait" xlink:type="simple" id="oo_219242.jpg"/></fig></tp:treatment-sec><tp:treatment-sec sec-type="variation" id="SECID0E3ABG"><title>Variation.</title><p>Males: carapace 1.33–1.34 length, 1.40–1.44 width, leg I lost (the number of specimens = 2). Females: carapace 1.03–1.30 length, 1.20–1.25 width, leg I lost (the number of specimens = 2).</p></tp:treatment-sec><tp:treatment-sec sec-type="distribution" id="SECID0EBBBG"><title>Distribution.</title><p>China. Yunnan Province (Figure <xref ref-type="fig" rid="F21">21</xref>).</p></tp:treatment-sec><tp:treatment-sec sec-type="natural history" id="SECID0ELBBG"><title>Natural history.</title><p>Collected by sieving leaf litter in dark and moist environments.</p></tp:treatment-sec><tp:treatment-sec><!--Section generated to contain objects referenced in tp:taxon-treatment.--><fig id="F20" position="float" orientation="portrait"><label>Figure 20.</label><caption><p>Cheliceral retromargin. <bold>A</bold><italic><tp:taxon-name><tp:taxon-name-part taxon-name-part-type="genus" reg="Althepus">Althepus</tp:taxon-name-part><tp:taxon-name-part taxon-name-part-type="species" reg="chengmenensis">chengmenensis</tp:taxon-name-part></tp:taxon-name></italic> Li &amp; Li, sp. n. <bold>B</bold><italic><tp:taxon-name><tp:taxon-name-part taxon-name-part-type="genus" reg="Althepus">A.</tp:taxon-name-part><tp:taxon-name-part taxon-name-part-type="species" reg="cheni">cheni</tp:taxon-name-part></tp:taxon-name></italic> Li &amp; Li, sp. n. <bold>C</bold><italic><tp:taxon-name><tp:taxon-name-part taxon-name-part-type="genus" reg="Althepus">A.</tp:taxon-name-part><tp:taxon-name-part taxon-name-part-type="species" reg="gouci">gouci</tp:taxon-name-part></tp:taxon-name></italic> Li &amp; Li, sp. n. <bold>D</bold><italic><tp:taxon-name><tp:taxon-name-part taxon-name-part-type="genus" reg="Althepus">A.</tp:taxon-name-part><tp:taxon-name-part taxon-name-part-type="species" reg="hongguangi">hongguangi</tp:taxon-name-part></tp:taxon-name></italic> Li &amp; Li, sp. n., <bold>E</bold><italic><tp:taxon-name><tp:taxon-name-part taxon-name-part-type="genus" reg="Althepus">A.</tp:taxon-name-part><tp:taxon-name-part taxon-name-part-type="species" reg="phousalao">phousalao</tp:taxon-name-part></tp:taxon-name></italic> Li &amp; Li, sp. n. <bold>F</bold><italic><tp:taxon-name><tp:taxon-name-part taxon-name-part-type="genus" reg="Althepus">A.</tp:taxon-name-part><tp:taxon-name-part taxon-name-part-type="species" reg="qianhuang">qianhuang</tp:taxon-name-part></tp:taxon-name></italic> Li &amp; Li, sp. n. <bold>G</bold><italic><tp:taxon-name><tp:taxon-name-part taxon-name-part-type="genus" reg="Althepus">A.</tp:taxon-name-part><tp:taxon-name-part taxon-name-part-type="species" reg="qingyuani">qingyuani</tp:taxon-name-part></tp:taxon-name></italic> Li &amp; Li, sp. n. <bold>H</bold><italic><tp:taxon-name><tp:taxon-name-part taxon-name-part-type="genus" reg="Althepus">A.</tp:taxon-name-part><tp:taxon-name-part taxon-name-part-type="species" reg="sepakuensis">sepakuensis</tp:taxon-name-part></tp:taxon-name></italic> Li &amp; Li, sp. n. <bold>I</bold><italic><tp:taxon-name><tp:taxon-name-part taxon-name-part-type="genus" reg="Althepus">A.</tp:taxon-name-part><tp:taxon-name-part taxon-name-part-type="species" reg="xuae">xuae</tp:taxon-name-part></tp:taxon-name></italic> Li &amp; Li, sp. n. <bold>J</bold><italic><tp:taxon-name><tp:taxon-name-part taxon-name-part-type="genus" reg="Althepus">A.</tp:taxon-name-part><tp:taxon-name-part taxon-name-part-type="species" reg="yizhuang">yizhuang</tp:taxon-name-part></tp:taxon-name></italic> Li &amp; Li, sp. n. Abbreviations: PT promarginal teeth; RT retromarginal teeth; CL cheliceral lamina.</p></caption><graphic xmlns:xlink="http://www.w3.org/1999/xlink" xlink:href="zookeys-776-027-g020.jpg" position="float" orientation="portrait" xlink:type="simple" id="oo_219245.jpg"/></fig><fig id="F21" position="float" orientation="portrait"><label>Figure 21.</label><caption><p>Known distribution of new <italic><tp:taxon-name><tp:taxon-name-part taxon-name-part-type="genus" reg="Althepus">Althepus</tp:taxon-name-part></tp:taxon-name></italic> species from Laos, Myanmar, and China. <bold>1</bold><italic><tp:taxon-name><tp:taxon-name-part taxon-name-part-type="genus" reg="Althepus">A.</tp:taxon-name-part><tp:taxon-name-part taxon-name-part-type="species" reg="chengmenensis">chengmenensis</tp:taxon-name-part></tp:taxon-name></italic> Li &amp; Li, sp. n. <bold>2</bold><italic><tp:taxon-name><tp:taxon-name-part taxon-name-part-type="genus" reg="Althepus">A.</tp:taxon-name-part><tp:taxon-name-part taxon-name-part-type="species" reg="cheni">cheni</tp:taxon-name-part></tp:taxon-name></italic> Li &amp; Li, sp. n. <bold>3</bold><italic><tp:taxon-name><tp:taxon-name-part taxon-name-part-type="genus" reg="Althepus">A.</tp:taxon-name-part><tp:taxon-name-part taxon-name-part-type="species" reg="gouci">gouci</tp:taxon-name-part></tp:taxon-name></italic> Li &amp; Li, sp. n. <bold>4</bold><italic><tp:taxon-name><tp:taxon-name-part taxon-name-part-type="genus" reg="Althepus">A.</tp:taxon-name-part><tp:taxon-name-part taxon-name-part-type="species" reg="phousalao">phousalao</tp:taxon-name-part></tp:taxon-name></italic> Li &amp; Li, sp. n. <bold>5</bold><italic><tp:taxon-name><tp:taxon-name-part taxon-name-part-type="genus" reg="Althepus">A.</tp:taxon-name-part><tp:taxon-name-part taxon-name-part-type="species" reg="xuae">xuae</tp:taxon-name-part></tp:taxon-name></italic> Li &amp; Li, sp. n. <bold>6</bold><italic><tp:taxon-name><tp:taxon-name-part taxon-name-part-type="genus" reg="Althepus">A.</tp:taxon-name-part><tp:taxon-name-part taxon-name-part-type="species" reg="qingyuani">qingyuani</tp:taxon-name-part></tp:taxon-name></italic> Li &amp; Li, sp. n..</p></caption><graphic xmlns:xlink="http://www.w3.org/1999/xlink" xlink:href="zookeys-776-027-g021.jpg" position="float" orientation="portrait" xlink:type="simple" id="oo_219246.jpg"/></fig><fig id="F2" position="float" orientation="portrait"><label>Figure 2.</label><caption><p><italic><tp:taxon-name><tp:taxon-name-part taxon-name-part-type="genus" reg="Althepus">Althepus</tp:taxon-name-part><tp:taxon-name-part taxon-name-part-type="species" reg="chengmenensis">chengmenensis</tp:taxon-name-part></tp:taxon-name></italic> Li &amp; Li, sp. n., male holotype and female paratype. <bold>A</bold> Internal genitalia, dorsal view <bold>B</bold> Female epigastric furrow, ventral view <bold>C</bold> Male habitus, dorsal view <bold>D</bold> Female habitus, dorsal view <bold>E</bold> Female habitus, ventral view. Abbreviation: SP spermatheca.</p></caption><graphic xmlns:xlink="http://www.w3.org/1999/xlink" xlink:href="zookeys-776-027-g002.jpg" position="float" orientation="portrait" xlink:type="simple" id="oo_219227.jpg"/></fig></tp:treatment-sec></tp:taxon-treatment>
