# Supplementary material for: Ten new species of the spider genus Althepus Thorell, 1898 from Southeast Asia (Araneae, Ochyroceratidae)
Source: Zookeys. 2018 Jul 26;(776):27–60. doi: 10.3897/zookeys.776.24432 (PMC6072827; doi:10.3897/zookeys.776.24432)
Supplement: XML Treatment for Althepus yizhuang [file zookeys.776.24432-treatment11.xml]

<!DOCTYPE tp:taxon-treatment
  PUBLIC "-//TaxonX//DTD Taxonomic Treatment Publishing DTD v0 20100105//EN" "tax-treatment-NSO.dtd">
<tp:taxon-treatment xmlns:tp="http://www.plazi.org/taxpub"><tp:treatment-meta><kwd-group><label>Taxon classification</label><kwd><named-content xmlns:xlink="http://www.w3.org/1999/xlink" content-type="kingdom">Animalia</named-content></kwd><kwd><named-content xmlns:xlink="http://www.w3.org/1999/xlink" content-type="order">Araneae</named-content></kwd><kwd><named-content xmlns:xlink="http://www.w3.org/1999/xlink" content-type="family">Ochyroceratidae</named-content></kwd></kwd-group><mixed-citation publication-type="journal"><person-group><name><surname>Li</surname><given-names>Fengyuan</given-names></name><name><surname>Liu</surname><given-names>Chang</given-names></name><name><surname>Li</surname><given-names>Shuqiang</given-names></name></person-group><article-title>Ten new species of the spider genus <italic><tp:taxon-name><tp:taxon-name-part taxon-name-part-type="genus" reg="Althepus">Althepus</tp:taxon-name-part></tp:taxon-name></italic> Thorell, 1898 from Southeast Asia (<tp:taxon-name><tp:taxon-name-part taxon-name-part-type="order">Araneae</tp:taxon-name-part></tp:taxon-name>, <tp:taxon-name><tp:taxon-name-part taxon-name-part-type="family">Ochyroceratidae</tp:taxon-name-part></tp:taxon-name>)</article-title><source>Zookeys</source><day>26</day><month>7</month><year>2018</year><volume>2018</volume><issue>776</issue><fpage>27</fpage><lpage>60</lpage><pub-id pub-id-type="doi">10.3897/zookeys.776.24432</pub-id></mixed-citation></tp:treatment-meta><tp:nomenclature><tp:taxon-name>
              <tp:taxon-name-part taxon-name-part-type="genus" reg="Althepus">Althepus</tp:taxon-name-part>
              <tp:taxon-name-part taxon-name-part-type="species" reg="yizhuang">yizhuang</tp:taxon-name-part>
              <object-id xmlns:xlink="http://www.w3.org/1999/xlink" content-type="zoobank" xlink:type="simple">http://zoobank.org/5647E1C8-8360-4333-A9A2-59806CACC6D0</object-id>
            </tp:taxon-name><tp:taxon-authority>Li &amp; Li</tp:taxon-authority><tp:taxon-status xmlns:xlink="http://www.w3.org/1999/xlink" xlink:type="simple">sp. n.</tp:taxon-status><xref ref-type="fig" rid="F18">Figs 18</xref><xref ref-type="fig" rid="F19">, 19</xref><xref ref-type="fig" rid="F20">, 20</xref><xref ref-type="fig" rid="F22">, 22</xref></tp:nomenclature><tp:treatment-sec sec-type="Types" id="SECID0EJDBG"><title>Types.</title><p><bold>Holotype</bold>: ♂, Indonesia, Sumatra, West Sumatra Province, Sijunjung, Padang Sibusuk Village, Bukit Ponggang Cave, <named-content xmlns:xlink="http://www.w3.org/1999/xlink" content-type="dwc:verbatimCoordinates" xlink:type="simple"><named-content content-type="geo-json" specific-use="{&#34;type&#34;:&#34;Point&#34;,&#34;coordinates&#34;:[100.838833,-0.737417]}" id="NCID0EUDBG" xlink:type="simple">00°44.245'S, 100°50.330'E</named-content></named-content>, 278 m a.s.l., 27.V.2014, Z. Yao. <bold>Paratypes</bold>: 1♂2♀, same data as holotype.</p></tp:treatment-sec><tp:treatment-sec sec-type="etymology" id="SECID0E2DBG"><title>Etymology.</title><p>The specific name is derived from the Chinese pinyin ‘yi zhuang’, which means ‘sigmoid’, referring to the sigmoid embolus (Figure <xref ref-type="fig" rid="F18">18</xref>); adjective.</p><!--PageBreak--><!--PageBreak--><!--PageBreak--><!--PageBreak--></tp:treatment-sec><tp:treatment-sec sec-type="diagnosis" id="SECID0EJEBG"><title>Diagnosis.</title><p><italic><tp:taxon-name><tp:taxon-name-part taxon-name-part-type="genus" reg="Althepus">Althepus</tp:taxon-name-part><tp:taxon-name-part taxon-name-part-type="species" reg="yizhuang">yizhuang</tp:taxon-name-part></tp:taxon-name></italic> Li &amp; Li, sp. n. can be distinguished from all other known species of the genus by the remarkably long and sigmoid embolus as well as by the absence of a conductor in males (Figure <xref ref-type="fig" rid="F18">18</xref>). Females are distinguished by inconspicuous spermathecae (Figure <xref ref-type="fig" rid="F19">19A</xref>).</p><fig id="F18" position="float" orientation="portrait"><label>Figure 18.</label><caption><p><italic><tp:taxon-name><tp:taxon-name-part taxon-name-part-type="genus" reg="Althepus">Althepus</tp:taxon-name-part><tp:taxon-name-part taxon-name-part-type="species" reg="yizhuang">yizhuang</tp:taxon-name-part></tp:taxon-name></italic> Li &amp; Li, sp. n., male holotype. <bold>A</bold> Palp, ventral view <bold>B</bold> Palpal bulb, prolateral view <bold>C</bold> Palp, prolateral view <bold>D</bold> Palp, retrolateral view. Abbreviations: CO conductor; EM embolus; CP cymbial protrusion; HS hook-shaped spine; SB serrated bristles.</p></caption><graphic xmlns:xlink="http://www.w3.org/1999/xlink" xlink:href="zookeys-776-027-g018.jpg" position="float" orientation="portrait" xlink:type="simple" id="oo_219243.jpg"/></fig></tp:treatment-sec><tp:treatment-sec sec-type="description" id="SECID0ECGBG"><title>Description.</title><p><bold>Male</bold> (holotype). Total length 3.13; carapace 1.00 length, 1.14 width; abdomen 1.80 length, 0.94 width. Carapace round, yellow, with triangular brown margins and a narrow, brown median line behind ocular area (Figure <xref ref-type="fig" rid="F19">19C</xref>). Anterior margin of cephalic region distinctly elevated. Clypeus brown. Cheliceral promargin with two teeth, followed by a lamina, retromargin with two small teeth (Figure <xref ref-type="fig" rid="F20">20J</xref>), posterior surface of fang with 16 small denticles. Labium brown. Sternum brown, with a triangular yellow patch in the middle. Abdomen elongate, with complex patterns dorsally and ventrally (Figure <xref ref-type="fig" rid="F19">19C</xref>). Legs brown. Leg measurements: I 24.39 (5.83, 0.43, 6.22, 9.68, 2.23), II 14.81 (3.85, 0.41, 3.85, 5.45, 1.25), III 9.85 (2.81, 0.40, 2.50, 3.20, 0.94), IV 14.47 (4.17, 0.41, 3.91, 4.81, 1.17). Male palp (Figure <xref ref-type="fig" rid="F18">18A–D</xref>): tarsus with one hooked spine with tip directed proximally; cymbium slender (Figure <xref ref-type="fig" rid="F18">18C</xref>); bristles at the top of the cymbial protrusion (Figure <xref ref-type="fig" rid="F18">18A</xref>) as in <italic><tp:taxon-name><tp:taxon-name-part taxon-name-part-type="genus" reg="Althepus">A.</tp:taxon-name-part><tp:taxon-name-part taxon-name-part-type="species" reg="hongguangi">hongguangi</tp:taxon-name-part></tp:taxon-name></italic> Li &amp; Li, sp. n.; bulb bright yellow, ovate; embolus arising retrolatero-distally from bulb, bright yellow.</p><!--PageBreak--><p><bold>Female</bold> (one of the paratypes). Total length 3.13; carapace 0.85 length, 0.95 width; abdomen 1.90 length, 1.17 width. Similar to male in colour, general features and body size (Figure <xref ref-type="fig" rid="F19">19D–E</xref>). Internal genitalia with inconspicuous spermathecae (Figure <xref ref-type="fig" rid="F19">19A</xref>). Leg measurements: I missing, II 11.57 (3.00, 0.35, 2.97, 4.00, 1.25), III 8.21 (2.34, 0.36, 2.10, 2.53, 0.88), IV 11.52 (3.20, 0.38, 3.20, 3.60, 1.14).</p><fig id="F19" position="float" orientation="portrait"><label>Figure 19.</label><caption><p><italic><tp:taxon-name><tp:taxon-name-part taxon-name-part-type="genus" reg="Althepus">Althepus</tp:taxon-name-part><tp:taxon-name-part taxon-name-part-type="species" reg="yizhuang">yizhuang</tp:taxon-name-part></tp:taxon-name></italic> Li &amp; Li, sp. n., male holotype and female paratype. <bold>A</bold> Internal genitalia, dorsal view <bold>B</bold> Female epigastric furrow, ventral view <bold>C</bold> Male habitus, dorsal view <bold>D</bold> Female habitus, dorsal view <bold>E</bold> Female habitus, ventral view. Abbreviation: SP spermatheca.</p></caption><graphic xmlns:xlink="http://www.w3.org/1999/xlink" xlink:href="zookeys-776-027-g019.jpg" position="float" orientation="portrait" xlink:type="simple" id="oo_219244.jpg"/></fig></tp:treatment-sec><tp:treatment-sec sec-type="variation" id="SECID0E3IBG"><title>Variation.</title><p>Males: carapace 1.00 length, 1.14–1.25 width; femur I 5.71–5.83 (holotype and paratypes with similar length).</p></tp:treatment-sec><tp:treatment-sec sec-type="distribution" id="SECID0EBJBG"><title>Distribution.</title><p>Indonesia. Known only from the type locality (Figure <xref ref-type="fig" rid="F22">22</xref>).</p></tp:treatment-sec><tp:treatment-sec sec-type="natural history" id="SECID0ELJBG"><title>Natural history.</title><p>Collected at a cave entrance at an altitude of 278 m.</p></tp:treatment-sec><tp:treatment-sec sec-type="remarks" id="SECID0EQJBG"><title>Remark.</title><p><italic><tp:taxon-name><tp:taxon-name-part taxon-name-part-type="genus" reg="Althepus">Althepus</tp:taxon-name-part><tp:taxon-name-part taxon-name-part-type="species" reg="yizhuang">yizhuang</tp:taxon-name-part></tp:taxon-name></italic> Li &amp; Li, sp. n., was labelled as “sp. 84” in the analysis of <xref ref-type="bibr" rid="B5">Li and Li (2018)</xref>.</p><fig id="F20" position="float" orientation="portrait"><label>Figure 20.</label><caption><p>Cheliceral retromargin. <bold>A</bold><italic><tp:taxon-name><tp:taxon-name-part taxon-name-part-type="genus" reg="Althepus">Althepus</tp:taxon-name-part><tp:taxon-name-part taxon-name-part-type="species" reg="chengmenensis">chengmenensis</tp:taxon-name-part></tp:taxon-name></italic> Li &amp; Li, sp. n. <bold>B</bold><italic><tp:taxon-name><tp:taxon-name-part taxon-name-part-type="genus" reg="Althepus">A.</tp:taxon-name-part><tp:taxon-name-part taxon-name-part-type="species" reg="cheni">cheni</tp:taxon-name-part></tp:taxon-name></italic> Li &amp; Li, sp. n. <bold>C</bold><italic><tp:taxon-name><tp:taxon-name-part taxon-name-part-type="genus" reg="Althepus">A.</tp:taxon-name-part><tp:taxon-name-part taxon-name-part-type="species" reg="gouci">gouci</tp:taxon-name-part></tp:taxon-name></italic> Li &amp; Li, sp. n. <bold>D</bold><italic><tp:taxon-name><tp:taxon-name-part taxon-name-part-type="genus" reg="Althepus">A.</tp:taxon-name-part><tp:taxon-name-part taxon-name-part-type="species" reg="hongguangi">hongguangi</tp:taxon-name-part></tp:taxon-name></italic> Li &amp; Li, sp. n., <bold>E</bold><italic><tp:taxon-name><tp:taxon-name-part taxon-name-part-type="genus" reg="Althepus">A.</tp:taxon-name-part><tp:taxon-name-part taxon-name-part-type="species" reg="phousalao">phousalao</tp:taxon-name-part></tp:taxon-name></italic> Li &amp; Li, sp. n. <bold>F</bold><italic><tp:taxon-name><tp:taxon-name-part taxon-name-part-type="genus" reg="Althepus">A.</tp:taxon-name-part><tp:taxon-name-part taxon-name-part-type="species" reg="qianhuang">qianhuang</tp:taxon-name-part></tp:taxon-name></italic> Li &amp; Li, sp. n. <bold>G</bold><italic><tp:taxon-name><tp:taxon-name-part taxon-name-part-type="genus" reg="Althepus">A.</tp:taxon-name-part><tp:taxon-name-part taxon-name-part-type="species" reg="qingyuani">qingyuani</tp:taxon-name-part></tp:taxon-name></italic> Li &amp; Li, sp. n. <bold>H</bold><italic><tp:taxon-name><tp:taxon-name-part taxon-name-part-type="genus" reg="Althepus">A.</tp:taxon-name-part><tp:taxon-name-part taxon-name-part-type="species" reg="sepakuensis">sepakuensis</tp:taxon-name-part></tp:taxon-name></italic> Li &amp; Li, sp. n. <bold>I</bold><italic><tp:taxon-name><tp:taxon-name-part taxon-name-part-type="genus" reg="Althepus">A.</tp:taxon-name-part><tp:taxon-name-part taxon-name-part-type="species" reg="xuae">xuae</tp:taxon-name-part></tp:taxon-name></italic> Li &amp; Li, sp. n. <bold>J</bold><italic><tp:taxon-name><tp:taxon-name-part taxon-name-part-type="genus" reg="Althepus">A.</tp:taxon-name-part><tp:taxon-name-part taxon-name-part-type="species" reg="yizhuang">yizhuang</tp:taxon-name-part></tp:taxon-name></italic> Li &amp; Li, sp. n. Abbreviations: PT promarginal teeth; RT retromarginal teeth; CL cheliceral lamina.</p></caption><graphic xmlns:xlink="http://www.w3.org/1999/xlink" xlink:href="zookeys-776-027-g020.jpg" position="float" orientation="portrait" xlink:type="simple" id="oo_219245.jpg"/></fig><fig id="F21" position="float" orientation="portrait"><label>Figure 21.</label><caption><p>Known distribution of new <italic><tp:taxon-name><tp:taxon-name-part taxon-name-part-type="genus" reg="Althepus">Althepus</tp:taxon-name-part></tp:taxon-name></italic> species from Laos, Myanmar, and China. <bold>1</bold><italic><tp:taxon-name><tp:taxon-name-part taxon-name-part-type="genus" reg="Althepus">A.</tp:taxon-name-part><tp:taxon-name-part taxon-name-part-type="species" reg="chengmenensis">chengmenensis</tp:taxon-name-part></tp:taxon-name></italic> Li &amp; Li, sp. n. <bold>2</bold><italic><tp:taxon-name><tp:taxon-name-part taxon-name-part-type="genus" reg="Althepus">A.</tp:taxon-name-part><tp:taxon-name-part taxon-name-part-type="species" reg="cheni">cheni</tp:taxon-name-part></tp:taxon-name></italic> Li &amp; Li, sp. n. <bold>3</bold><italic><tp:taxon-name><tp:taxon-name-part taxon-name-part-type="genus" reg="Althepus">A.</tp:taxon-name-part><tp:taxon-name-part taxon-name-part-type="species" reg="gouci">gouci</tp:taxon-name-part></tp:taxon-name></italic> Li &amp; Li, sp. n. <bold>4</bold><italic><tp:taxon-name><tp:taxon-name-part taxon-name-part-type="genus" reg="Althepus">A.</tp:taxon-name-part><tp:taxon-name-part taxon-name-part-type="species" reg="phousalao">phousalao</tp:taxon-name-part></tp:taxon-name></italic> Li &amp; Li, sp. n. <bold>5</bold><italic><tp:taxon-name><tp:taxon-name-part taxon-name-part-type="genus" reg="Althepus">A.</tp:taxon-name-part><tp:taxon-name-part taxon-name-part-type="species" reg="xuae">xuae</tp:taxon-name-part></tp:taxon-name></italic> Li &amp; Li, sp. n. <bold>6</bold><italic><tp:taxon-name><tp:taxon-name-part taxon-name-part-type="genus" reg="Althepus">A.</tp:taxon-name-part><tp:taxon-name-part taxon-name-part-type="species" reg="qingyuani">qingyuani</tp:taxon-name-part></tp:taxon-name></italic> Li &amp; Li, sp. n..</p></caption><graphic xmlns:xlink="http://www.w3.org/1999/xlink" xlink:href="zookeys-776-027-g021.jpg" position="float" orientation="portrait" xlink:type="simple" id="oo_219246.jpg"/></fig><fig id="F22" position="float" orientation="portrait"><label>Figure 22.</label><caption><p>Known distribution of new <italic><tp:taxon-name><tp:taxon-name-part taxon-name-part-type="genus" reg="Althepus">Althepus</tp:taxon-name-part></tp:taxon-name></italic> species from Indonesia. <bold>1</bold><italic><tp:taxon-name><tp:taxon-name-part taxon-name-part-type="genus" reg="Althepus">A.</tp:taxon-name-part><tp:taxon-name-part taxon-name-part-type="species" reg="hongguangi">hongguangi</tp:taxon-name-part></tp:taxon-name></italic> Li &amp; Li, sp. n. <bold>2</bold><italic><tp:taxon-name><tp:taxon-name-part taxon-name-part-type="genus" reg="Althepus">A.</tp:taxon-name-part><tp:taxon-name-part taxon-name-part-type="species" reg="sepakuensis">sepakuensis</tp:taxon-name-part></tp:taxon-name></italic> Li &amp; Li, sp. n. <bold>3</bold><italic><tp:taxon-name><tp:taxon-name-part taxon-name-part-type="genus" reg="Althepus">A.</tp:taxon-name-part><tp:taxon-name-part taxon-name-part-type="species" reg="yizhuang">yizhuang</tp:taxon-name-part></tp:taxon-name></italic> Li &amp; Li, sp. n. <bold>4</bold><italic><tp:taxon-name><tp:taxon-name-part taxon-name-part-type="genus" reg="Althepus">A.</tp:taxon-name-part><tp:taxon-name-part taxon-name-part-type="species" reg="qianhuang">qianhuang</tp:taxon-name-part></tp:taxon-name></italic> Li &amp; Li, sp. n..</p></caption><graphic xmlns:xlink="http://www.w3.org/1999/xlink" xlink:href="zookeys-776-027-g022.jpg" position="float" orientation="portrait" xlink:type="simple" id="oo_219247.jpg"/></fig></tp:treatment-sec><ref-list><ref id="B5"><mixed-citation xmlns:xlink="http://www.w3.org/1999/xlink" xlink:type="simple"><person-group><name name-style="western"><surname>Li</surname><given-names>F</given-names></name><name name-style="western"><surname>Li</surname><given-names>S</given-names></name></person-group> (<year>2018</year>) Paleocene–Eocene and Plio–Pleistocene sea-level changes as “species pumps” in Southeast Asia: Evidence from <italic><tp:taxon-name><tp:taxon-name-part taxon-name-part-type="genus">Althepus</tp:taxon-name-part></tp:taxon-name></italic> spiders. Molecular Phylogenetics and Evolution. <ext-link xlink:type="simple" ext-link-type="doi" xlink:href="10.1016/j.ympev.2018.05.014">https://doi.org/10.1016/j.ympev.2018.05.014</ext-link></mixed-citation></ref></ref-list></tp:taxon-treatment>
